# Supplementary material for: Modeling Chickpea Productivity with Artificial Image Objects and Convolutional Neural Network
Source: Plants (Basel). 2024 Sep 1;13(17):2444. doi: 10.3390/plants13172444 (PMC11397516; doi:10.3390/plants13172444)
Supplement: Supplementary file 1 [file plants-13-02444-s001.zip]

Archive with 3 entries (3 files):
- Supplementary table 1 for TSW.docx
- Supplementary table 2 for SNpP.docx
- Supplemtary table 3.xlsx
