# Supplementary material for: Modeling Chickpea Productivity with Artificial Image Objects and Convolutional Neural Network
Source: Plants (Basel). 2024 Sep 1;13(17):2444. doi: 10.3390/plants13172444 (PMC11397516; doi:10.3390/plants13172444)
Supplement: Supplementary file 1 [file plants-13-02444-s001.zip › Supplemtary table 3.xlsx]

## Sheet: snp_genes_allele_prev
	Supplementary table 3
	For each idetified SNP the chromosome and position are given, together with phenotype for which the SNP was found. Gene, its position and description are provided where GB stands for gene body.
	Last three columns ‘0/1’, ‘½’ and ‘0/2’ present the results of Student’s t-test of comparison of means of phenotype values for samples with different SNP values - reference homozygous (0), alternative homozygous (2) and heterozygous (1)
	The criterion value is denoted T and corresponding p-value is denoted P.
	Chromosome	SNP Position	Phenotype	Gene	Gene position	Gene description	0/1	1/2	0/2
1	4	25472763	TSW	-	-	-	-	-	-
2	4	25472778	TSW	-	-	-	T=-0.826;P=0.410	T=2.625;P=0.009	T=4.958;P=0.000
3	4	25610715	TSW	Ca_16587	upstream 818	uncharacterized protein	-	-	T=-1.547;P=0.123
4	4	32550630	TSW	-	-	-	T=0.048;P=0.962	T=-0.740;P=0.460	T=-1.504;P=0.133
5	4	32550631	TSW	-	-	-	-	-	T=-1.673;P=0.095
6	4	32550635	TSW	-	-	-	-	-	T=-1.425;P=0.155
7	1	34219385	TSW	-	-	-	-	-	T=-1.425;P=0.155
8	1	34285233	TSW	-	-	-	-	-	T=-1.832;P=0.068
9	1	34286662	TSW	-	-	-	T=0.476;P=0.641	T=-1.006;P=0.315	T=-1.382;P=0.168
10	1	1443614	TSW	Ca_00176	downstream 815	probable cinnamyl alcohol dehydrogenase 1	T=-0.482;P=0.634	T=-0.390;P=0.697	T=-1.772;P=0.077
11	1	1453072	TSW	-	-	-	T=1.194;P=0.242	T=-1.555;P=0.121	T=-1.669;P=0.096
12	1	1457542	TSW	Ca_00178	GB	oligopeptide transporter 4-like	-	-	T=-1.859;P=0.064
13	1	5745277	TSW	-	-	-	-	-	T=-1.859;P=0.064
14	1	5757141	TSW	Ca_00667	GB	lactoylglutathione lyase GLX1-like	-	-	T=-1.955;P=0.051
15	1	5758008	TSW	Ca_00667	downstream 256	lactoylglutathione lyase GLX1-like	T=-0.027;P=0.979	T=-0.897;P=0.370	T=-1.420;P=0.156
16	1	33671887	TSW	-	-	-	-	-	T=-1.926;P=0.055
17	1	33913785	TSW	-	-	-	T=2.160;P=0.037	T=-1.954;P=0.051	T=-0.429;P=0.668
18	1	33943791	TSW	-	-	-	T=0.586;P=0.563	T=-0.468;P=0.640	T=0.210;P=0.834
19	1	39100269	TSW	-	-	-	-	-	T=-1.536;P=0.125
20	1	39283190	TSW	-	-	-	-	-	T=-1.511;P=0.132
21	1	39283191	TSW	-	-	-	-	-	T=-1.692;P=0.092
22	7	36708736	TSW	Ca_13756	GB	uncharacterized protein	T=-1.286;P=0.211	T=0.914;P=0.361	T=-0.500;P=0.618
23	7	36739165	TSW	-	-	-	T=-0.509;P=0.618	T=0.374;P=0.709	T=-0.066;P=0.947
24	7	36747540	TSW	Ca_13761	GB	-	T=-0.292;P=0.774	T=0.171;P=0.865	T=-0.071;P=0.944
25	4	4396253	TSW	Ca_03821	GB	kelch repeat-containing protein At3g27220-like	T=-0.292;P=0.774	T=0.171;P=0.865	T=-0.071;P=0.944
26	4	4407288	TSW	Ca_03820	GB	uncharacterized protein	T=1.088;P=0.283	T=-1.339;P=0.181	T=-0.700;P=0.484
27	4	4419313	TSW	Ca_03818	upstream 19	uncharacterized protein	T=0.588;P=0.560	T=-0.833;P=0.405	T=-0.674;P=0.501
28	4	38305135	TSW	Ca_13125	GB	diacylglycerol O-acyltransferase 1C-like	T=-1.681;P=0.100	T=0.843;P=0.400	T=-1.181;P=0.238
29	4	38305142	TSW	Ca_13125	GB	diacylglycerol O-acyltransferase 1C-like	-	-	T=-1.575;P=0.116
30	4	38306386	TSW	Ca_13124	upstream 182	casein kinase 1-like protein 1	T=-1.598;P=0.131	T=-0.189;P=0.850	T=-1.979;P=0.048
31	1	1532918	TSW	Ca_00186	upstream 291	uncharacterized protein	-	-	T=-1.291;P=0.198
32	1	1533118	TSW	Ca_00186	upstream 91	uncharacterized protein	-	-	T=-1.537;P=0.125
33	1	1534227	TSW	Ca_00186	GB	uncharacterized protein	T=-1.112;P=0.279	T=1.925;P=0.055	T=1.041;P=0.298
34	4	19391830	TSW	-	-	-	T=-1.036;P=0.314	T=1.571;P=0.117	T=1.022;P=0.307
35	4	19789345	TSW	-	-	-	T=0.393;P=0.697	T=0.354;P=0.723	T=0.784;P=0.434
36	4	19789350	TSW	-	-	-	T=-0.563;P=0.581	T=1.280;P=0.201	T=0.569;P=0.570
37	4	20766145	TSW	-	-	-	T=-0.921;P=0.360	T=0.226;P=0.822	T=-1.540;P=0.124
38	4	20896636	TSW	-	-	-	T=-1.300;P=0.197	T=0.230;P=0.818	T=-2.417;P=0.016
39	4	20896684	TSW	-	-	-	T=-3.990;P=0.000	T=0.822;P=0.412	T=-4.005;P=0.000
40	2	35756260	TSW	Ca_09749	upstream 154	NF-kappa-B-activating protein	-	-	T=-0.070;P=0.944
41	2	35757170	TSW	Ca_09749	GB	NF-kappa-B-activating protein	T=-2.569;P=0.012	T=0.202;P=0.840	T=-3.415;P=0.001
42	2	35759932	TSW	Ca_09749	GB	NF-kappa-B-activating protein	T=-1.212;P=0.230	T=-0.380;P=0.704	T=-2.706;P=0.007
43	7	35297314	TSW	-	-	-	T=-0.953;P=0.344	T=-0.531;P=0.596	T=-2.813;P=0.005
44	7	35344411	TSW	Ca_17649	GB	uncharacterized protein	T=-0.279;P=0.782	T=0.100;P=0.921	T=-0.277;P=0.782
45	7	35344443	TSW	Ca_17649	GB	uncharacterized protein	T=-1.468;P=0.155	T=1.089;P=0.277	T=-0.286;P=0.775
46	2	35410355	TSW	Ca_09700	upstream 548	myosin-binding protein 3	-	-	T=-0.308;P=0.758
47	2	35427141	TSW	-	-	-	T=-0.186;P=0.854	T=0.025;P=0.980	T=-0.307;P=0.759
48	2	35433799	TSW	Ca_09703	GB	P-loop nucleoside triphosphate hydrolase superfamily protein	-	-	T=-0.264;P=0.792
49	3	18229903	TSW	-	-	-	T=-1.848;P=0.072	T=-0.473;P=0.637	T=-3.056;P=0.002
50	3	18231751	TSW	-	-	-	T=-1.622;P=0.119	T=0.893;P=0.372	T=-0.738;P=0.461
51	3	18234844	TSW	-	-	-	T=0.463;P=0.648	T=-0.440;P=0.660	T=-0.123;P=0.902
52	3	31520967	TSW	Ca_12251	GB	uncharacterized protein	T=-0.083;P=0.935	T=-0.139;P=0.889	T=-0.285;P=0.776
53	3	31530104	TSW	Ca_12252	GB	-	T=-1.283;P=0.213	T=0.669;P=0.504	T=-0.657;P=0.512
54	3	31531883	TSW	Ca_12252	GB	-	T=0.813;P=0.425	T=-0.620;P=0.536	T=0.220;P=0.826
55	1	27989391	TSW	-	-	-	T=-0.169;P=0.867	T=-0.020;P=0.984	T=-0.275;P=0.784
56	1	28225582	TSW	-	-	-	T=-0.128;P=0.899	T=-0.073;P=0.942	T=-0.276;P=0.783
57	1	28383202	TSW	-	-	-	T=1.479;P=0.160	T=-1.335;P=0.183	T=0.032;P=0.975
58	1	2510183	TSW	Ca_00314	upstream 11	acetolactate synthase 3	T=0.669;P=0.512	T=-0.721;P=0.471	T=0.043;P=0.965
59	1	2511223	TSW	Ca_00314	GB	acetolactate synthase 3	-	-	T=-0.242;P=0.809
60	1	2511238	TSW	Ca_00314	GB	acetolactate synthase 3	T=-0.014;P=0.989	T=-0.098;P=0.922	T=-0.222;P=0.824
61	1	32174469	TSW	-	-	-	T=-0.113;P=0.912	T=-0.109;P=0.913	T=-0.256;P=0.798
62	1	32177250	TSW	-	-	-	T=-1.980;P=0.061	T=0.906;P=0.365	T=-0.998;P=0.319
63	1	32195547	TSW	-	-	-	T=-1.980;P=0.061	T=0.906;P=0.365	T=-0.998;P=0.319
64	1	2411993	TSW	-	-	-	T=-0.417;P=0.681	T=0.120;P=0.904	T=-0.382;P=0.702
65	1	2432376	TSW	-	-	-	T=1.389;P=0.181	T=-1.013;P=0.312	T=0.283;P=0.777
66	1	2437208	TSW	-	-	-	T=-0.364;P=0.721	T=0.398;P=0.691	T=0.050;P=0.960
67	4	44932723	TSW	-	-	-	T=-0.745;P=0.467	T=0.472;P=0.637	T=-0.301;P=0.763
68	4	44945463	TSW	Ca_09157	GB	-	T=-1.477;P=0.158	T=0.852;P=0.394	T=-0.634;P=0.527
69	4	44947721	TSW	Ca_09157	GB	-	-	-	T=0.048;P=0.962
70	4	17279574	TSW	Ca_05394	upstream 800	-	T=0.134;P=0.895	T=-0.217;P=0.828	T=-0.151;P=0.880
71	4	17303877	TSW	Ca_05391	GB	-	T=-0.361;P=0.723	T=0.493;P=0.622	T=0.061;P=0.952
72	4	17309656	TSW	Ca_05391	GB	-	-	-	T=0.137;P=0.891
73	3	36956205	TSW	Ca_01022	GB	uncharacterized protein	-	-	T=-0.230;P=0.818
74	3	36969566	TSW	-	-	-	T=-0.136;P=0.893	T=-0.003;P=0.998	T=-0.283;P=0.777
75	3	36970281	TSW	Ca_01025	upstream 579	plasma membrane ATPase 4	-	-	T=-0.242;P=0.809
76	4	45109176	TSW	Ca_09171	upstream 251	uncharacterized protein	-	-	T=-0.213;P=0.831
77	4	45109519	TSW	Ca_09171	GB	uncharacterized protein	T=-0.296;P=0.771	T=0.044;P=0.965	T=-0.331;P=0.741
78	4	45111471	TSW	Ca_09171	GB	uncharacterized protein	T=-0.226;P=0.823	T=-0.014;P=0.989	T=-0.300;P=0.764
79	2	31213018	TSW	Ca_12442	upstream 212	WEB family protein At5g55860-like	T=-2.554;P=0.011	T=0.576;P=0.565	T=-3.553;P=0.000
80	2	31235335	TSW	Ca_12440	GB	cellulose synthase-like protein E1	T=-0.020;P=0.984	T=-1.356;P=0.176	T=-3.727;P=0.000
81	2	31235353	TSW	Ca_12440	GB	cellulose synthase-like protein E1	T=0.214;P=0.833	T=-0.383;P=0.702	T=-0.352;P=0.725
82	4	33441317	TSW	-	-	-	T=-1.310;P=0.206	T=0.686;P=0.493	T=-0.722;P=0.471
83	4	33734911	TSW	-	-	-	T=-0.286;P=0.778	T=0.038;P=0.970	T=-0.326;P=0.744
84	4	33752657	TSW	-	-	-	T=-1.090;P=0.277	T=0.284;P=0.777	T=-1.525;P=0.128
85	2	11431990	TSW	Ca_18791	GB	pyruvate kinase	T=0.867;P=0.397	T=-0.699;P=0.485	T=0.066;P=0.947
86	2	11716123	TSW	-	-	-	T=1.565;P=0.133	T=-1.161;P=0.246	T=0.215;P=0.830
87	2	12036680	TSW	-	-	-	T=1.820;P=0.084	T=-1.315;P=0.189	T=0.216;P=0.829
88	3	14174828	TSW	-	-	-	-	-	T=0.012;P=0.991
89	3	14174865	TSW	-	-	-	-	-	T=-0.242;P=0.809
90	3	14174872	TSW	-	-	-	-	-	T=0.301;P=0.764
91	1	8130179	TSW	Ca_08059	GB	subtilisin-like protease Glyma18g48580	T=-1.269;P=0.222	T=0.866;P=0.387	T=-0.273;P=0.785
92	1	8131436	TSW	Ca_08059	GB	subtilisin-like protease Glyma18g48580	T=-2.251;P=0.028	T=-0.145;P=0.885	T=-3.883;P=0.000
93	1	8131450	TSW	Ca_08059	GB	subtilisin-like protease Glyma18g48580	T=-0.598;P=0.557	T=0.512;P=0.609	T=0.014;P=0.989
94	6	10613546	TSW	Ca_08536	GB	E3 ubiquitin-protein ligase SINAT2	T=-1.753;P=0.097	T=1.102;P=0.271	T=-0.344;P=0.731
95	6	10627082	TSW	Ca_08535	GB	gamma-tubulin complex component 3	T=-1.389;P=0.169	T=-1.090;P=0.277	T=-2.876;P=0.004
96	6	10659481	TSW	Ca_08531	GB	protein trichome birefringence	T=-7.224;P=0.000	T=4.851;P=0.000	T=-2.508;P=0.013
97	1	5963423	TSW	-	-	-	T=-4.008;P=0.000	T=1.617;P=0.107	T=-3.311;P=0.001
98	1	6132150	TSW	-	-	-	T=-3.564;P=0.001	T=1.578;P=0.116	T=-3.000;P=0.003
99	1	6138577	TSW	-	-	-	T=1.154;P=0.252	T=-1.776;P=0.077	T=-2.620;P=0.009
1	1	22016193	SNpP	-	-	-	T=-0.941;P=0.348	T=1.120;P=0.265	T=0.606;P=0.545
2	1	22106541	SNpP	-	-	-	T=-0.941;P=0.348	T=1.120;P=0.265	T=0.606;P=0.545
3	1	22112036	SNpP	Ca_20639	GB	uncharacterized protein	T=2.588;P=0.010	-	-
4	1	25350078	SNpP	-	-	-	T=-5.307;P=0.000	T=3.527;P=0.001	T=-0.752;P=0.453
5	1	25737022	SNpP	Ca_18581	GB	18.5 kDa class I heat shock protein-like	T=-3.169;P=0.002	T=1.744;P=0.083	T=-0.562;P=0.574
6	1	25866735	SNpP	Ca_18586	GB	PREDICTED: uncharacterized protein	T=-4.304;P=0.000	T=4.314;P=0.000	T=1.592;P=0.112
7	1	23393210	SNpP	-	-	-	T=1.065;P=0.297	T=-2.091;P=0.037	T=-1.849;P=0.065
8	1	23621481	SNpP	-	-	-	T=2.118;P=0.035	T=-0.920;P=0.359	T=1.947;P=0.052
9	1	23647577	SNpP	-	-	-	T=0.374;P=0.709	T=0.905;P=0.367	T=2.417;P=0.016
10	1	6340432	SNpP	-	-	-	T=-2.379;P=0.018	T=0.096;P=0.923	T=-2.521;P=0.012
11	1	6340707	SNpP	-	-	-	T=-2.975;P=0.003	T=3.158;P=0.002	T=1.882;P=0.061
12	1	6346124	SNpP	Ca_07895	downstream 314	uncharacterized protein At3g61260-like	T=0.794;P=0.428	T=-3.655;P=0.000	T=-4.737;P=0.000
13	1	30059383	SNpP	-	-	-	T=-3.031;P=0.003	T=0.820;P=0.413	T=-2.678;P=0.008
14	1	30087517	SNpP	-	-	-	T=-3.209;P=0.002	T=1.016;P=0.311	T=-2.597;P=0.010
15	1	30186094	SNpP	Ca_22469	GB	uncharacterized protein	T=-2.003;P=0.046	T=-0.479;P=0.632	T=-3.542;P=0.000
16	1	7478974	SNpP	Ca_08000	GB	biotin carboxyl carrier protein of acetyl-CoA carboxylase	T=-1.245;P=0.214	T=-0.672;P=0.503	T=-2.940;P=0.003
17	1	7489046	SNpP	Ca_08002	GB	hypothetical protein TSUD_158340	T=-1.502;P=0.134	T=-0.608;P=0.544	T=-2.881;P=0.004
18	1	7497743	SNpP	Ca_08003	upstream 306	ER membrane protein complex subunit 10	T=-2.254;P=0.025	T=0.246;P=0.806	T=-2.796;P=0.005
19	1	26950927	SNpP	Ca_20294	GB	pentatricopeptide repeat-containing protein At1g63330-like	T=0.189;P=0.851	T=-2.301;P=0.023	T=-3.621;P=0.000
20	1	26966675	SNpP	Ca_20295	downstream 925	protein SEH1	T=-0.135;P=0.893	T=-1.210;P=0.228	T=-2.709;P=0.007
21	1	26993330	SNpP	-	-	-	T=-1.725;P=0.086	T=-0.711;P=0.478	T=-3.488;P=0.001
22	1	6498273	SNpP	-	-	-	T=-1.677;P=0.095	T=0.050;P=0.960	T=-2.580;P=0.010
23	1	6500527	SNpP	-	-	-	T=0.333;P=0.739	-	-
24	1	6553315	SNpP	Ca_07920	GB	uncharacterized protein	T=-2.736;P=0.007	T=-0.175;P=0.861	T=-3.809;P=0.000
25	1	7844610	SNpP	-	-	-	T=-1.824;P=0.069	T=0.955;P=0.341	T=-2.007;P=0.045
26	1	7844611	SNpP	-	-	-	T=-1.110;P=0.268	T=0.307;P=0.759	T=-1.931;P=0.054
27	1	7858690	SNpP	-	-	-	T=-1.799;P=0.073	T=0.942;P=0.347	T=-1.993;P=0.047
28	1	26250564	SNpP	-	-	-	T=-0.411;P=0.685	T=1.511;P=0.132	T=1.838;P=0.067
29	1	26850183	SNpP	-	-	-	T=-0.191;P=0.851	T=0.339;P=0.735	T=0.125;P=0.900
30	1	26850184	SNpP	-	-	-	T=-1.395;P=0.178	T=1.725;P=0.085	T=0.075;P=0.940
31	1	19800082	SNpP	Ca_08856	upstream 653	uncharacterized protein	T=0.681;P=0.503	T=0.003;P=0.998	T=1.168;P=0.243
32	1	19804162	SNpP	Ca_08855	GB	serine/threonine-protein kinase PCRK1-like	T=-0.742;P=0.468	T=0.687;P=0.492	T=-0.138;P=0.891
33	1	19942950	SNpP	-	-	-	T=-0.814;P=0.426	T=0.628;P=0.530	T=-0.437;P=0.662
34	1	6354038	SNpP	Ca_07897	GB	DEAD-box ATP-dependent RNA helicase 8	T=-0.045;P=0.965	T=0.051;P=0.959	T=0.006;P=0.996
35	1	6354059	SNpP	Ca_07897	GB	DEAD-box ATP-dependent RNA helicase 8	T=-1.614;P=0.125	T=1.296;P=0.196	T=-0.516;P=0.606
36	1	6354082	SNpP	Ca_07897	GB	DEAD-box ATP-dependent RNA helicase 8	T=-3.932;P=0.000	T=5.113;P=0.000	T=1.449;P=0.148
37	1	34177939	SNpP	-	-	-	T=-0.093;P=0.926	T=2.940;P=0.004	T=3.502;P=0.001
38	1	34177942	SNpP	-	-	-	T=-0.472;P=0.644	T=0.560;P=0.576	T=-0.006;P=0.995
39	1	34218784	SNpP	-	-	-	T=-0.398;P=0.691	T=2.265;P=0.024	T=4.792;P=0.000
40	1	26880923	SNpP	-	-	-	T=-1.387;P=0.168	T=2.782;P=0.006	T=4.319;P=0.000
41	1	26891914	SNpP	Ca_20291	GB	zinc-finger homeodomain protein 2-like	T=-4.867;P=0.000	T=6.436;P=0.000	T=2.650;P=0.008
42	1	26904125	SNpP	-	-	-	T=-3.330;P=0.001	T=5.235;P=0.000	T=3.160;P=0.002
43	1	7560046	SNpP	Ca_08010	upstream 621	Retrovirus-related Pol polyprotein from transposon TNT 1-94	T=1.520;P=0.131	T=2.128;P=0.034	T=4.698;P=0.000
44	1	7565347	SNpP	Ca_08011	GB	lysine--tRNA ligase-like	T=1.109;P=0.269	T=3.327;P=0.001	T=5.126;P=0.000
45	1	7592329	SNpP	Ca_08013	downstream 213	AP2-like ethylene-responsive transcription factor AIL1	T=-0.409;P=0.683	T=2.258;P=0.025	T=4.353;P=0.000
46	1	31369599	SNpP	Ca_21855	GB	protein NRT1/ PTR FAMILY 2.11-like	-	-	T=0.138;P=0.890
47	1	31410030	SNpP	-	-	-	T=-0.400;P=0.690	T=2.110;P=0.036	T=4.473;P=0.000
48	1	31431951	SNpP	-	-	-	T=-0.416;P=0.683	T=0.393;P=0.694	T=-0.144;P=0.885
49	4	3171636	SNpP	Ca_12117	GB	internal alternative NAD(P)H-ubiquinone oxidoreductase A2	T=-4.959;P=0.000	T=5.444;P=0.000	T=0.901;P=0.368
50	4	3175031	SNpP	-	-	-	T=0.150;P=0.883	T=0.191;P=0.849	T=0.506;P=0.613
51	4	3175078	SNpP	-	-	-	T=-0.336;P=0.738	T=2.120;P=0.035	T=3.246;P=0.001
52	1	28383202	SNpP	-	-	-	T=-0.828;P=0.421	T=0.853;P=0.394	T=-0.137;P=0.891
53	1	28473203	SNpP	Ca_18506	GB	armadillo repeat-containing protein 7-like	-	-	T=0.305;P=0.761
54	1	28628201	SNpP	-	-	-	T=0.621;P=0.536	T=2.675;P=0.008	T=4.315;P=0.000
55	3	31314787	SNpP	Ca_12230	downstream 58	uncharacterized protein	T=0.821;P=0.413	T=2.509;P=0.013	T=4.425;P=0.000
56	3	31315015	SNpP	Ca_12230	downstream 286	uncharacterized protein	T=0.226;P=0.824	T=-0.070;P=0.944	T=0.373;P=0.709
57	3	31319589	SNpP	Ca_12231	GB	uncharacterized protein	T=0.528;P=0.598	T=1.143;P=0.254	T=4.381;P=0.000
58	1	8130166	SNpP	Ca_08059	GB	subtilisin-like protease Glyma18g48580	-	-	T=0.017;P=0.986
59	1	8130179	SNpP	Ca_08059	GB	subtilisin-like protease Glyma18g48580	T=2.155;P=0.033	T=1.599;P=0.111	T=4.596;P=0.000
60	1	8131436	SNpP	Ca_08059	GB	subtilisin-like protease Glyma18g48580	T=-0.971;P=0.333	T=3.285;P=0.001	T=4.326;P=0.000
61	1	24198487	SNpP	-	-	-	T=-0.809;P=0.431	T=0.847;P=0.398	T=-0.057;P=0.954
62	1	24674543	SNpP	-	-	-	T=-3.414;P=0.001	T=4.767;P=0.000	T=1.656;P=0.099
63	1	24754505	SNpP	-	-	-	T=-0.880;P=0.380	T=2.819;P=0.005	T=4.232;P=0.000
64	1	32972787	SNpP	-	-	-	T=-1.110;P=0.269	T=3.339;P=0.001	T=4.054;P=0.000
65	1	32994394	SNpP	-	-	-	T=-0.520;P=0.604	T=3.041;P=0.003	T=4.604;P=0.000
66	1	33135601	SNpP	-	-	-	T=1.955;P=0.071	T=-1.432;P=0.153	T=1.023;P=0.307
67	1	34286662	SNpP	-	-	-	T=1.018;P=0.311	T=2.308;P=0.022	T=4.358;P=0.000
68	1	34286788	SNpP	-	-	-	T=1.490;P=0.157	T=-1.150;P=0.251	T=0.789;P=0.431
69	1	34314586	SNpP	Ca_25478	GB	LEAF RUST 10 DISEASE-RESISTANCE	T=-0.012;P=0.990	T=2.871;P=0.004	T=4.613;P=0.000
70	1	6453725	SNpP	Ca_07909	downstream 190	uncharacterized protein	-	-	T=0.220;P=0.826
71	1	6460488	SNpP	-	-	-	-	-	T=0.216;P=0.829
72	1	6460495	SNpP	-	-	-	T=-0.248;P=0.807	T=0.357;P=0.722	T=0.170;P=0.865
73	1	27024341	SNpP	Ca_20299	GB	protein FAR1-RELATED SEQUENCE 5-like	T=-0.005;P=0.996	T=2.305;P=0.022	T=4.755;P=0.000
74	1	27068087	SNpP	-	-	-	T=-1.118;P=0.266	T=2.825;P=0.005	T=4.289;P=0.000
75	1	27187302	SNpP	-	-	-	T=1.745;P=0.083	T=1.307;P=0.192	T=4.632;P=0.000
76	1	19663532	SNpP	-	-	-	T=-0.248;P=0.807	T=0.357;P=0.722	T=0.170;P=0.865
77	1	19672609	SNpP	-	-	-	T=0.158;P=0.877	T=0.060;P=0.953	T=0.308;P=0.759
78	1	19688669	SNpP	-	-	-	T=1.016;P=0.312	T=2.030;P=0.043	T=4.965;P=0.000
79	1	31516393	SNpP	-	-	-	T=-2.356;P=0.020	T=4.583;P=0.000	T=1.242;P=0.215
80	1	32171439	SNpP	-	-	-	T=-3.696;P=0.000	T=5.249;P=0.000	T=2.242;P=0.026
81	1	32172040	SNpP	-	-	-	T=6.690;P=0.000	T=-5.070;P=0.000	T=3.358;P=0.001
82	1	7984331	SNpP	-	-	-	T=-4.990;P=0.000	T=5.632;P=0.000	T=1.221;P=0.223
83	1	7996105	SNpP	-	-	-	T=-2.876;P=0.005	T=4.200;P=0.000	T=1.729;P=0.085
84	1	7996133	SNpP	-	-	-	T=-2.520;P=0.013	T=4.268;P=0.000	T=1.460;P=0.145
85	1	32195547	SNpP	-	-	-	T=0.213;P=0.832	T=2.259;P=0.025	T=4.154;P=0.000
86	1	32244072	SNpP	-	-	-	T=-3.495;P=0.001	T=5.241;P=0.000	T=1.630;P=0.104
87	1	32256148	SNpP	-	-	-	T=-3.867;P=0.000	T=5.151;P=0.000	T=1.259;P=0.209
88	1	7782512	SNpP	-	-	-	T=-1.255;P=0.218	T=1.438;P=0.151	T=0.265;P=0.791
89	1	7782514	SNpP	-	-	-	T=-3.665;P=0.000	T=5.340;P=0.000	T=1.073;P=0.284
90	1	7782518	SNpP	-	-	-	T=-0.859;P=0.404	T=0.875;P=0.382	T=-0.135;P=0.893
91	4	44222865	SNpP	-	-	-	T=-1.975;P=0.051	T=3.964;P=0.000	T=2.064;P=0.040
92	4	44229164	SNpP	-	-	-	T=0.202;P=0.842	T=0.446;P=0.656	T=0.939;P=0.348
93	4	44229170	SNpP	-	-	-	T=0.181;P=0.858	T=-0.163;P=0.871	T=0.107;P=0.915
94	1	7677208	SNpP	-	-	-	T=-1.270;P=0.215	T=1.880;P=0.061	T=0.616;P=0.538
95	1	7679875	SNpP	-	-	-	T=0.156;P=0.877	T=-0.134;P=0.893	T=0.107;P=0.915
96	1	7682004	SNpP	-	-	-	T=0.610;P=0.550	T=-0.665;P=0.506	T=0.097;P=0.923
97	1	6155945	SNpP	Ca_00700	downstream 471	E3 ubiquitin-protein ligase RNF123	T=0.454;P=0.654	T=0.170;P=0.865	T=0.728;P=0.467
98	1	6162693	SNpP	Ca_00701	GB	1-aminocyclopropane-1-carboxylate oxidase	-	-	T=0.836;P=0.404
99	1	6165883	SNpP	-	-	-	T=-0.977;P=0.340	T=1.254;P=0.211	T=0.164;P=0.869
